# Supplementary material for: Individual and Contextual Morality: How Educators in Oppositional and Permissive Communities Use Culturally Responsive Practices
Source: Behav Sci (Basel). 2025 Mar 31;15(4):446. doi: 10.3390/bs15040446 (PMC12024385; doi:10.3390/bs15040446)
Supplement: Supplementary file 1 [file behavsci-15-00446-s001.zip]

Archive with 1 entries (1 files):
- behavsci-3453427-supplementary.pdf
